# Supplementary material for: [20(22)E]-Lanostane Triterpenes from the Fungus Ganoderma australe
Source: J Fungi (Basel). 2022 May 12;8(5):503. doi: 10.3390/jof8050503 (PMC9145439; doi:10.3390/jof8050503)
Supplement: Supplementary file 1 [file jof-08-00503-s001.zip]

Archive with 1 entries (1 files):
- jof-1683631-supplementary.pdf
